# Supplementary material for: Marginal hazard ratio estimates in joint frailty models for heart failure trials
Source: Biom J. 2019 Jun 17;61(6):1385–401. doi: 10.1002/bimj.201800133 (PMC6899617; doi:10.1002/bimj.201800133)
Supplement: Supplementary file 1 — Supplementary Information [file BIMJ-61-1385-s001.zip]

Archive with 23 entries (20 files):
- Reproducible Research/
- Reproducible Research/Code/
- Reproducible Research/Code/.Rhistory
- Reproducible Research/Code/figures_and_tables.R
- Reproducible Research/Code/functions.R
- Reproducible Research/README.txt
- Reproducible Research/Results/
- Reproducible Research/Results/Figure_1.eps
- Reproducible Research/Results/Figure_2.eps
- Reproducible Research/Results/Figure_3.eps
- Reproducible Research/Results/Figure_4.eps
- Reproducible Research/Results/Figure_5.eps
- Reproducible Research/Results/Table_1.csv
- Reproducible Research/Results/Table_2.csv
- Reproducible Research/Results/Table_3.csv
- Reproducible Research/Results/values_fig_1.RData
- Reproducible Research/Results/values_fig_2.RData
- Reproducible Research/Results/values_fig_3.RData
- Reproducible Research/Results/values_fig_4.RData
- Reproducible Research/Results/values_fig_5.RData
- Reproducible Research/Results/values_table_1.RData
- Reproducible Research/Results/values_table_2.RData
- Reproducible Research/Results/values_table_3.RData
