# Supplementary material for: Marginal hazard ratio estimates in joint frailty models for heart failure trials
Source: Biom J. 2019 Jun 17;61(6):1385–401. doi: 10.1002/bimj.201800133 (PMC6899617; doi:10.1002/bimj.201800133)
Supplement: Supplementary file 1 — Supplementary Information [file BIMJ-61-1385-s001.zip › Reproducible Research/Code/figures_and_tables.R]

# Using the devtools-packages to install a package from github and
# to specify versions of packages
install.packages("devtools", repos="https://cran.uni-muenster.de/")
library(devtools)

# Installing packages in the used versions
devtools::install_github("katharinaingel/simrec")
install_version("survival", version = "2.42-6", repos = "http://cran.us.r-project.org")
install_version("latex2exp", version = "0.4.0", repos = "http://cran.us.r-project.org")

# Loading packages
library(simrec)    # function simreccomp()     
library(survival)  # function coxph()     
library(latex2exp) # function TeX()   
library(parallel)  # function mclapply()
sessionInfo()

# Loading functions
source("functions.R")

# Setting seed for reproducible simulations. The L'Ecuyer-CMRG random number 
# generator provides a way to reproducibly generate random numbers in a parallel 
# environment. Note that this is not the default random number generator, so we 
# have to set it explicitly.
RNGkind("L'Ecuyer-CMRG")
set.seed(254)


# ----------------------------------------------------------------------------
#                                 Figure 1
# ----------------------------------------------------------------------------

# Marginal hazards, harzard ratios and hazard ratio estimates for recurrent
# events in a joint gamma frailty model

# Generate values
values.fig.1 <- numeric(0)
t <- seq(0.01,4,0.1)
for(i in 1:length(t)){
  values.fig.1[i] <- lfp(prob.x=0.5, beta.1=-0.5, beta.2=-0.3, lambda.1=3, v.1=1, 
                         lambda.2=0.178, v.2=1, theta=1, alpha=0.8, 
                         frailtydist="gamma", FU=t[i], cens.prob=0, type="rec", 
                         lfp.interval = c(-0.2,-0.8))["lfp beta.1*"]
  message(paste(i, "/", length(t), sep=""))
}

save(values.fig.1, file="../Results/values_fig_1.RData")

# Plot
postscript("../Results/Figure_1.eps", width=14, height=7, horizontal=F, 
           onefile=F, paper="special")
par(mfrow=c(1,2), cex=1.5)
hazrec0 <- margHaz(x=0, t=t, beta.1=-0.5, beta.2=-0.3,lambda.1=3, v.1=1, 
                   lambda.2=0.178, v.2=1, theta=1, alpha=0.8, frailtydist="gamma", 
                   type="rec")
hazrec1 <- margHaz(x=1, t=t, beta.1=-0.5, beta.2=-0.3,lambda.1=3, v.1=1, 
                   lambda.2=0.178, v.2=1, theta=1, alpha=0.8, frailtydist="gamma", 
                   type="rec")
plot(t,hazrec0,type="l", ylim=c(1.1,3.2), xlab="time t", 
     ylab=TeX("Marginal Hazard"), lwd=4, lty=3)
lines(t,hazrec1, lwd=4, lty=4)
text(1.3,1.87,TeX("Treatment: $\\r_{1}(t|X=1)$"))
text(1.5,2.88,TeX("Control: $\\r_{1}(t|X=0)$"))
text(0.1,3.15,"(a)", font=2)
plot(t,hazrec1/hazrec0,type="l", xlab="time t", ylab="Marginal Hazard Ratio",
     lwd=3, yaxt="n")
axis(2, at=c(0.61,0.64,0.67))
lines(t, exp(values.fig.1), lwd=3, lty=5)
text(3,0.667,TeX("$True$"))
text(3,0.637,TeX("$Estimate$"))
text(0.1,0.672,"(b)", font=2)
dev.off()


# ------------------------------------------------------------------------------
#                                      Figure 2
# ------------------------------------------------------------------------------

# Asymptotic difference between the marginal treatment effect estimate beta.1* 
# and the conditional treatment effect beta.1: How do shape-parameters of the
# baseline hazards and beta.1 affect that difference?

# Generate values
v.1 <- c(0.5,1,2) 
v.2 <- c(0.5,1,2) 
beta.2 <- c(-0.5,0,0.5) 
beta.1 <- seq(-1,1,0.1)

settings <- as.matrix(expand.grid(list(v.1=v.1, 
                                       v.2=v.2, 
                                       beta.2=beta.2, 
                                       beta.1=beta.1)))

values.fig.2 <- array(data=NA, dim=c(length(v.1), 
                                     length(v.2), 
                                     length(beta.2),
                                     length(beta.1)),
                      dimnames=list(v.1=as.character(v.1),
                                    v.2=as.character(v.2),
                                    beta.2=as.character(beta.2),
                                    beta.1=as.character(beta.1)))


for (i in 1:nrow(settings)){
  setting <- settings[i,]
  value <- lfp(prob.x=0.5, beta.1=setting["beta.1"], 
               beta.2=setting["beta.2"], lambda.1=3, 
               v.1=setting["v.1"], lambda.2=0.178, 
               v.2=setting["v.2"], theta=1, alpha=0.8, 
               frailtydist="gamma", FU=2, cens.prob=0, type="rec", 
               lfp.interval = c(setting["beta.1"]-0.2,
                               setting["beta.1"]+0.2))["lfp beta.1*"]
  value <- value - setting["beta.1"]
  values.fig.2[which(v.1 == setting["v.1"]),
               which(v.2 == setting["v.2"]),
               which(beta.2 == setting["beta.2"]),
               which(beta.1 == setting["beta.1"])] <- value
  message(paste(i, "/", nrow(settings), sep=""))
}

save(values.fig.2, file="../Results/values_fig_2.RData")

# Plot
postscript("../Results/Figure_2.eps", width=20, height=9, horizontal=F, 
           onefile=F, paper="special")
par(mfrow=c(1,3), mar=c(5,0,4,1) + 0.1, oma=c(0,4.5,0,0), cex=2.1)
plot(beta.1, values.fig.2["0.5","2","-0.5",], yaxt="n", 
     type="l", xlab=TeX("$\\beta_1$"), ylim=c(-0.15,0.15), lty=3, lwd=5)
axis(side=2, at=c(-0.15,0,0.15), label=T)
lines(beta.1, values.fig.2["1","1","-0.5",], lty=5, lwd=5)
lines(beta.1, values.fig.2["2","0.5","-0.5",], lty=4, lwd=5)
text(-0.4, 0.14, "(a)", font=2)
text(0,0.14, TeX("$\\beta_2=-0.5$"), font=2)
plot(beta.1, values.fig.2["0.5","2","0",], yaxt="n",
     type="l", xlab=TeX("$\\beta_1$"), ylim=c(-0.15,0.15), lty=3,lwd=5)
axis(side=2, at=c(-0.15,0,0.15), label=F)
lines(beta.1, values.fig.2["1","1","0",], lty=5, lwd=5)
lines(beta.1, values.fig.2["2","0.5","0",], lty=4, lwd=5)
text(-0.4,0.14,"(b)", font=2)
text(0,0.14,TeX("$\\beta_2=0$"), font=2)
plot(beta.1, values.fig.2["0.5","2","0.5",], yaxt="n",
     type="l", xlab=TeX("$\\beta_1$"), ylim=c(-0.15,0.15), lty=3,lwd=5)
axis(side=2, at=c(-0.15,0,0.15), label=F)
lines(beta.1, values.fig.2["1","1","0.5",], lty=5, lwd=5)
lines(beta.1, values.fig.2["2","0.5","0.5",], lty=4, lwd=5)
text(-0.4,0.14,"(c)", font=2)
text(0,0.14,TeX("$\\beta_2=0.5$"), font=2)
mtext(TeX("$\\beta_1^*-\\beta_1$"), side=2, line=3, cex=2.1, outer=T)
legend(-4.3,0.225, legend=c(TeX("$\\nu_1 = 0.5, \\nu_2=2$"), 
                           TeX("$\\nu_1 = 1, \\nu_2=1$   "), 
                           TeX("$\\nu_1 = 2, \\nu_2=0.5$   ")),
       lty=c(3,5,4), lwd=5, xpd=NA, horiz=T, bty="n", text.width = c(0,0.9,0.85))
dev.off()


# ----------------------------------------------------------------------------
#                                   Figure 3
# ----------------------------------------------------------------------------

# Asymptotic difference between the marginal treatment effect estimate beta.1* 
# and the conditional treatment effect beta.1: How does the frailty-variance
# and the mortality affect that difference?

# Generate values
theta <- c(0,0.5,1)
lambda.2 <- c(0.178,0.347,0.602)
beta.2 <- seq(-1,1,0.1)

settings <- as.matrix(expand.grid(list(theta=theta, 
                                       lambda.2=lambda.2, 
                                       beta.2=beta.2)))

values.fig.3 <- array(data=NA, dim=c(length(theta), 
                                     length(lambda.2), 
                                     length(beta.2)),
                      dimnames=list(theta=as.character(theta),
                                    lambda.2=as.character(lambda.2),
                                    beta.2=as.character(beta.2)))

for (i in 1:nrow(settings)){
  setting <- settings[i,]
  value <- lfp(prob.x=0.5, beta.1=-0.5, 
               beta.2=setting["beta.2"], 
               lambda.1=3, v.1=1, lambda.2=setting["lambda.2"], 
               v.2=1, theta=setting["theta"], alpha=0.8, 
               frailtydist="gamma", FU=2, cens.prob=0, type="rec", 
               lfp.interval = c(-1,0))["lfp beta.1*"]
  value <- value + 0.5
  values.fig.3[which(theta == setting["theta"]),
               which(lambda.2 == setting["lambda.2"]),
               which(beta.2 == setting["beta.2"])] <- value
  message(paste(i, "/", nrow(settings), sep=""))
}

save(values.fig.3, file="../Results/values_fig_3.RData")

# Plot
postscript("../Results/Figure_3.eps", width=20, height=9, horizontal=F, 
           onefile=F, paper="special")
par(mfrow=c(1,3), mar=c(5, 0, 4, 1) + 0.1, oma=c(0,4.5,0,0), cex=2.1)
plot(beta.2, values.fig.3["1","0.178",], type="l", xlab=TeX("$\\beta_2$"), 
     ylim=c(-0.15,0.15), lty=3, lwd=5, yaxt="n")
axis(side=2, at=c(-0.15,0,0.15), labels=T)
lines(beta.2, values.fig.3["0.5","0.178",], lty=5, lwd=5)
lines(beta.2, values.fig.3["0","0.178",], lty=4, lwd=5)
text(-0.4,0.14,"(a)", font=2)
text(0.05,0.14,TeX("$\\lambda_2 = 0.178$"), font=2)
plot(beta.2, values.fig.3["1","0.347",], type="l", xlab=TeX("$\\beta_2$"), 
     ylim=c(-0.15,0.15), yaxt="n", lty=3,lwd=5)
axis(side=2, at=c(-0.15,0,0.15), labels=F)
lines(beta.2, values.fig.3["0.5","0.347",], lty=5, lwd=5)
lines(beta.2, values.fig.3["0","0.347",], lty=4, lwd=5)
text(-0.4,0.14,"(b)", font=2)
text(0.05,0.14,TeX("$\\lambda_2 = 0.347$"), font=2)
plot(beta.2, values.fig.3["1","0.602",], type="l", xlab=TeX("$\\beta_2$"), 
     ylim=c(-0.15,0.15), yaxt="n", lty=3,lwd=5)
axis(side=2, at=c(-0.15,0,0.15), labels=F)
lines(beta.2, values.fig.3["0.5","0.602",], lty=5, lwd=5)
lines(beta.2, values.fig.3["0","0.602",], lty=4, lwd=5)
text(-0.4,0.14,"(c)", font=2)
text(0.05,0.14,TeX("$\\lambda_2 = 0.602$"), font=2)
mtext(TeX("$\\beta_1^*-\\beta_1$"), side=2, line=3, outer=T, cex=2.1)
legend(-4.1,0.225, legend=c(TeX("$\\theta = 1$"), TeX("$\\theta = 0.5$"), 
                           TeX("$\\theta = 0$")),
       lty=c(3,5,4), lwd=5, xpd=NA, horiz=T, bty="n", text.width = c(0,0.8,0.8))
dev.off()


# ----------------------------------------------------------------------------
#                                   Figure 4
# ----------------------------------------------------------------------------

# Asymptotic difference between the marginal treatment effect estimate beta.1* 
# and the conditional treatment effect beta.1: How does the frailty-variance
# and the alpha-parameter affect that difference?

# Generate values
theta <- c(0,0.5,1)
alpha <- c(-0.8,0,0.8)
beta.2 <- seq(-1,1,0.1)

settings <- as.matrix(expand.grid(list(theta=theta, 
                                       alpha=alpha, 
                                       beta.2=beta.2)))

values.fig.4 <- array(data=NA, dim=c(length(theta), 
                                     length(alpha), 
                                     length(beta.2)),
                      dimnames=list(theta=as.character(theta),
                                    lambda.2=as.character(alpha),
                                    beta.2=as.character(beta.2)))

for (i in 1:nrow(settings)){
  setting <- settings[i,]
  value <- lfp(prob.x=0.5, beta.1=-0.5, 
               beta.2=setting["beta.2"], 
               lambda.1=3, v.1=1, lambda.2=0.178, 
               v.2=1, theta=setting["theta"], alpha=setting["alpha"], 
               frailtydist="gamma", FU=2, cens.prob=0, type="rec", 
               lfp.interval = c(-0.9,-0.1))["lfp beta.1*"]
  value <- value + 0.5
  values.fig.4[which(theta == setting["theta"]),
               which(alpha == setting["alpha"]),
               which(beta.2 == setting["beta.2"])] <- value
  message(paste(i, "/", nrow(settings), sep=""))
}

save(values.fig.4, file="../Results/values_fig_4.RData")

# Plot
postscript("../Results/Figure_4.eps", width=20, height=9, horizontal=F, 
           onefile=F, paper="special")
par(mfrow=c(1,3), mar=c(5, 0, 4, 1) + 0.1, oma=c(0,4.5,0,0), cex=2.1)
plot(beta.2, values.fig.4["1","-0.8",], type="l", xlab=TeX("$\\beta_2$"), 
     ylim=c(-0.15,0.15), lty=3, lwd=5, yaxt="n")
axis(side=2, at=c(-0.15,0,0.15), labels=T)
lines(beta.2, values.fig.4["0.5","-0.8",], lty=5, lwd=5)
lines(beta.2, values.fig.4["0","-0.8",], lty=4, lwd=5)
text(-0.4,0.14,"(a)", font=2)
text(0.05,0.14,TeX("$\\alpha = -0.8$"), font=2)
plot(beta.2, values.fig.4["1","0",], type="l", xlab=TeX("$\\beta_2$"), 
     ylim=c(-0.15,0.15), yaxt="n", lty=3,lwd=5)
axis(side=2, at=c(-0.15,0,0.15), labels=F)
lines(beta.2, values.fig.4["0.5","0",], lty=5, lwd=5)
lines(beta.2, values.fig.4["0","0",], lty=4, lwd=5)
text(-0.4,0.14,"(b)", font=2)
text(0.05,0.14,TeX("$\\alpha = 0$"), font=2)
plot(beta.2, values.fig.4["1","0.8",], type="l", xlab=TeX("$\\beta_2$"), 
     ylim=c(-0.15,0.15), yaxt="n", lty=3,lwd=5)
axis(side=2, at=c(-0.15,0,0.15), labels=F)
lines(beta.2, values.fig.4["0.5","0.8",], lty=5, lwd=5)
lines(beta.2, values.fig.4["0","0.8",], lty=4, lwd=5)
text(-0.4,0.14,"(c)", font=2)
text(0.05,0.14,TeX("$\\alpha = 0.8$"), font=2)
mtext(TeX("$\\beta_1^*-\\beta_1$"), side=2, line=3, outer=T, cex=2.1)
legend(-4.1,0.225, legend=c(TeX("$\\theta = 1$"), TeX("$\\theta = 0.5$"), 
                           TeX("$\\theta = 0$")),
       lty=c(3,5,4), lwd=5, xpd=NA, horiz=T, bty="n", text.width = c(0,0.8,0.8))
dev.off()


# -------------------------------------------------------------------------------
#                                     Figure 5
# -------------------------------------------------------------------------------

# Simulation to investigate the rejection probability of a marginal two-sided
# Z-test (based on the Andersen-Gill estimate with robust standard errors) for
# the hypothesis H0: beta.1 = 0, if the true data-generating process is a
# joint gamma frailty model

# Parameter settings
params.alpha <- matrix(c(rep(0,22),rep(seq(-1,1,0.2),2),rep(0.5,11),rep(1,11)),
                       nrow=22, ncol=3, byrow=F)
colnames(params.alpha) <- c("beta.1", "beta.2", "theta")
paramlist.alpha <- lapply(1:nrow(params.alpha), function(i){params.alpha[i,]})

# Simulation 1: N=500 subjects/dataset, nrep=10000 datasets
values.fig.5.n500 <- sapply(paramlist.alpha, function(w){
  A <- simulation(nrep = 10000,
                  N = 500,
                  fu.min = 2, 
                  fu.max = 2, 
                  cens.prob = 0, 
                  dist.x = "binomial",
                  par.x = 0.5,
                  beta.xr = w["beta.1"],
                  beta.xc = w["beta.2"],
                  dist.zr = "gamma",
                  par.zr = w["theta"],
                  a = 0.8, 
                  dist.zc = NULL, 
                  par.zc = NULL, 
                  dist.rec="weibull",
                  par.rec=c(3,1), 
                  dist.comp="weibull",
                  par.comp=c(0.178,1), 
                  pfree = 0, 
                  dfree = 0,
                  mc.cores = 12)
  value <- A$rejprob["x.var1.rec"]
  names(value) <- NULL
  return(value)
})

# Simulation 2: N=1000 subjects/dataset, nrep=10000 datasets
values.fig.5.n1000 <- sapply(paramlist.alpha, function(w){
  A <- simulation(nrep = 10000,
                  N = 1000,
                  fu.min = 2, 
                  fu.max = 2, 
                  cens.prob = 0, 
                  dist.x = "binomial",
                  par.x = 0.5,
                  beta.xr = w["beta.1"],
                  beta.xc = w["beta.2"],
                  dist.zr = "gamma",
                  par.zr = w["theta"],
                  a = 0.8, 
                  dist.zc = NULL, 
                  par.zc = NULL, 
                  dist.rec="weibull",
                  par.rec=c(3,1), 
                  dist.comp="weibull",
                  par.comp=c(0.178,1), 
                  pfree = 0, 
                  dfree = 0,
                  mc.cores = 12)
  value <- A$rejprob["x.var1.rec"]
  names(value) <- NULL
  return(value)
})

# Simulation 3: N=2000 subjects/dataset, nrep=10000 datasets
values.fig.5.n2000 <- sapply(paramlist.alpha, function(w){
  A <- simulation(nrep = 10000,
                  N = 2000,
                  fu.min = 2, 
                  fu.max = 2, 
                  cens.prob = 0, 
                  dist.x = "binomial",
                  par.x = 0.5,
                  beta.xr = w["beta.1"],
                  beta.xc = w["beta.2"],
                  dist.zr = "gamma",
                  par.zr = w["theta"],
                  a = 0.8, 
                  dist.zc = NULL, 
                  par.zc = NULL, 
                  dist.rec="weibull",
                  par.rec=c(3,1), 
                  dist.comp="weibull",
                  par.comp=c(0.178,1), 
                  pfree = 0, 
                  dfree = 0,
                  mc.cores = 12)
  value <- A$rejprob["x.var1.rec"]
  names(value) <- NULL
  return(value)
})

# Joining the results
values.fig.5 <- list(n500 = values.fig.5.n500,
                     n1000 = values.fig.5.n1000,
                     n2000 = values.fig.5.n2000)
save(values.fig.5, file="../Results/values_fig_5.RData")

# Plot
postscript("../Results/Figure_5.eps", width=20, height=9, horizontal=F, 
           onefile=F, paper="special")
par(mfrow=c(1,3), mar=c(5, 0, 4, 1) + 0.1, oma=c(0,4.5,0,0), cex=2.1)
plot(params.alpha[1:11,"beta.2"], values.fig.5$n500[1:11], type="l", 
     lty=2, lwd=5, xlab=TeX("$\\beta_2$"), ylim=c(0,0.75), yaxt="n")
axis(2, at=c(0.05,0.3,0.6))
abline(h=0.05)
lines(params.alpha[12:22,"beta.2"], values.fig.5$n500[12:22], lwd=5, 
      lty=3)
text(-0.4,0.73,"(a)", font=2)
text(0,0.73,TeX("$n = 500$"), font=2)
plot(params.alpha[1:11,"beta.2"], values.fig.5$n1000[1:11], type="l", 
     lty=2, lwd=5, xlab=TeX("$\\beta_2$"), ylim=c(0,0.75), yaxt="n")
axis(2, at=c(0.05,0.3,0.6), labels=F)
abline(h=0.05)
lines(params.alpha[12:22,"beta.2"], values.fig.5$n1000[12:22], lwd=5, 
      lty=3)
text(-0.4,0.73,"(b)", font=2)
text(0,0.73,TeX("$n = 1000$"), font=2)
plot(params.alpha[1:11,"beta.2"], values.fig.5$n2000[1:11], type="l", 
     lty=2, lwd=5, xlab=TeX("$\\beta_2$"), ylim=c(0,0.75), yaxt="n")
axis(2, at=c(0.05,0.3,0.6), labels=F)
abline(h=0.05)
lines(params.alpha[12:22,"beta.2"], values.fig.5$n2000[12:22], lwd=5, 
      lty=3)
text(-0.4,0.73,"(c)", font=2)
text(0,0.73,TeX("$n = 2000$"), font=2)
mtext("Rejection probability", side=2, line=3, outer=T, cex=2.1)
legend(-3.45,0.94, legend=c(TeX("$\\theta = 0.5$"), TeX("$\\theta = 1$")),
       lty=c(2,3), lwd=5, xpd=NA, horiz=T, bty="n", 
       text.width = c(0,0.8))
dev.off()


# ----------------------------------------------------------------------------
#                                  Table 1  
# ----------------------------------------------------------------------------

# Event numbers and (unadjusted) treatment effect estimates of the CHARM-
# Preserved trial. This table is not based on own calculations but on
# reported results from Rogers et al. (2014b) and Yusuf et al. (2003).
# Hence no own calculations have been done here.

values.table.1 <- data.frame(Placebo=c(1509,4374.03,170,547),
                             Candesartan=c(1514,4424.62,170,392),
                             Marginal.HR=c("","","0.99 (0.80,1.22)",
                                           "0.71 (0.57,0.88)"),
                             Conditional.HR=c("","","0.96 (0.73,1.26)",
                                              "0.69 (0.55,0.85)"),
                             row.names = c("Number of patients",
                                           "Total follow-up years",
                                           "Number of CV deaths",
                                           "Total number of heart failure hospitalisations"))

save(values.table.1, file="../Results/values_table_1.RData")
write.csv2(values.table.1, file="../Results/Table_1.csv", row.names = T)


# ---------------------------------------------------------------------------
#                                  Table 2
# ---------------------------------------------------------------------------

# Expected marginal hazard ratio estimates in joint gamma frailty models
# that reflect the situation of the CHARM-Preserved trial

# Reported estimates of the joint frailty model for CHARM-Preserved, 
# based on Rogers et al. (2014b) :
# - beta.1 = log(0.69) = -0.3710637 
# - beta.2 = log(0.96) = -0.04082199 
# - Median Follow-up 3.05 years
# There are no estimates for alpha and for the frailty-variance theta reported.

# Reported incidences, based on Rogers et al. (2014b) and Yusuf et al. 
# (2003):
# - 547 Hospitalisations per 4374.03 total FU-years in placebo-group 
#   -> 0.125 Hospitalisations per year (assuming constant hazards)
# - 170 CV deaths per 4374.03 total FU-years in placebo-group
#   -> 0.039 deaths per year (assuming constant hazards)

values.table.2 <- data.frame(theta = 0:5,
                             alpha = rep(0.8,6),
                             exp.beta.1 = rep(0.69,6),
                             exp.beta.2 = rep(0.96,6), 
                             lambda.1 = rep(0.125,6),
                             lambda.2 = rep(0.039,6),
                             exp.beta.1.star = NA,
                             exp.beta.2.star = NA)

for (i in 0:5){
  value <- lfp(prob.x=0.5, beta.1=log(0.69), beta.2=log(0.96), lambda.1=0.125, 
               v.1=1, lambda.2=0.039, v.2=1, theta=i, alpha=0.8,
               frailtydist="gamma", FU=3.05, cens.prob=0, type="rec", 
               lfp.interval = c(log(0.69)-0.2,log(0.69)+0.2))["lfp beta.1*"]
  values.table.2[i+1,"exp.beta.1.star"] <- exp(value)
  value <- lfp(prob.x=0.5, beta.1=log(0.69), beta.2=log(0.96), lambda.1=0.125, 
               v.1=1, lambda.2=0.039, v.2=1, theta=i, alpha=0.8,
               frailtydist="gamma", FU=3.05, cens.prob=0, type="term", 
               lfp.interval = c(log(0.96)-0.2,log(0.96)+0.2))["lfp beta.2*"]
  values.table.2[i+1,"exp.beta.2.star"] <- exp(value)
}

save(values.table.2, file="../Results/values_table_2.RData")
values.table.2 <- round(values.table.2, digits=4)
write.csv2(values.table.2, file="../Results/Table_2.csv", row.names = F)


# ---------------------------------------------------------------------------
#                                    Table 3
# ---------------------------------------------------------------------------

# Simulation for a marginal analysis of data from a joint gamma frailty model

# Parameter settings
params.tab<- matrix(c(0, -0.5,   1, 3, 1,
                      0, -0.5,   2, 3, 1,
                      0,    0,   1, 3, 1,
                      0,    0,   2, 3, 1,
                      0,  0.5,   1, 3, 1,
                      0,  0.5,   2, 3, 1,
                   -0.5, -0.5,   1, 3, 1,
                   -0.5, -0.5,   2, 3, 1,
                   -0.5,    0,   1, 3, 1,
                   -0.5,    0,   2, 3, 1,
                   -0.5,  0.5,   1, 3, 1,
                   -0.5,  0.5,   2, 3, 1,
                      0, -0.5,   1, 6/2^(0.5), 0.5,
                      0, -0.5,   2, 6/2^(0.5), 0.5,
                      0,    0,   1, 6/2^(0.5), 0.5,
                      0,    0,   2, 6/2^(0.5), 0.5,
                      0,  0.5,   1, 6/2^(0.5), 0.5,
                      0,  0.5,   2, 6/2^(0.5), 0.5,
                   -0.5, -0.5,   1, 6/2^(0.5), 0.5,
                   -0.5, -0.5,   2, 6/2^(0.5), 0.5,
                   -0.5,    0,   1, 6/2^(0.5), 0.5,
                   -0.5,    0,   2, 6/2^(0.5), 0.5,
                   -0.5,  0.5,   1, 6/2^(0.5), 0.5,
                   -0.5,  0.5,   2, 6/2^(0.5), 0.5),
                    nrow=24, byrow = T)
colnames(params.tab) <- c("beta.1", "beta.2", "theta", "lambda.1", "v.1")
paramlist.tab <- lapply(1:nrow(params.tab), function(i){params.tab[i,]})

# Simulation 
sim.tab <- sapply(paramlist.tab, function(w){
  A <- simulation(nrep = 10000,
                  N = 1000,
                  fu.min = 2, 
                  fu.max = 2, 
                  cens.prob = 0, 
                  dist.x = "binomial",
                  par.x = 0.5,
                  beta.xr = w["beta.1"],
                  beta.xc = w["beta.2"],
                  dist.zr = "gamma",
                  par.zr = w["theta"],
                  a = 0.8, 
                  dist.zc = NULL, 
                  par.zc = NULL, 
                  dist.rec="weibull",
                  par.rec=c(w["lambda.1"],w["v.1"]), 
                  dist.comp="weibull",
                  par.comp=c(0.178,1), 
                  pfree = 0, 
                  dfree = 0,
                  mc.cores = 12)
  values <- c(A$coefficients[1], A$se[1], A$robustse[1], A$rejprob[1],
              A$coefficients[2], A$se[2], A$robustse[2], A$rejprob[2])
  names(values) <- c("estimate.rec", "se.estimate.rec", "robustse.estimate.rec", "rp.rec",
                     "estimate.term", "se.estimate.term", "robustse.estimate.term", "rp.term")
  return(values)
})
sim.tab <- t(sim.tab)

# Identify least lalse parameter values numerically
lfp.tab <- sapply(paramlist.tab, function(z){
  lfp.rec <- lfp(prob.x=0.5, beta.1=z["beta.1"], beta.2=z["beta.2"], lambda.1=z["lambda.1"], 
                 v.1=z["v.1"], lambda.2=0.178, v.2=1, theta=z["theta"], alpha=0.8,
                 frailtydist="gamma", FU=2, cens.prob=0, type="rec", 
                 lfp.interval = c(z["beta.1"]-0.5,z["beta.1"]+0.5))["lfp beta.1*"]
  lfp.term <- lfp(prob.x=0.5, beta.1=z["beta.1"], beta.2=z["beta.2"], lambda.1=z["lambda.1"], 
                  v.1=z["v.1"], lambda.2=0.178, v.2=1, theta=z["theta"], alpha=0.8,
                  frailtydist="gamma", FU=2, cens.prob=0, type="term", 
                  lfp.interval = c(z["beta.2"]-0.5,z["beta.2"]+0.5))["lfp beta.2*"]
  values <- c(lfp.rec, lfp.term)
  names(values) <- c("lfp beta.1*","lfp beta.2*")
  return(values)
})
lfp.tab <- t(lfp.tab)


# Produce a table for the results
values.table.3 <- cbind(params.tab[,c("beta.1","beta.2","theta")], 
                        beta.1.est_minus_beta.1 = sim.tab[,"estimate.rec"]-params.tab[,"beta.1"], 
                        beta.1.star_minus_beta.1 = lfp.tab[,"lfp beta.1*"]-params.tab[,"beta.1"],
                        se.beta.1.est = sim.tab[,"robustse.estimate.rec"], 
                        rp.1 = sim.tab[,"rp.rec"],
                        beta.2.est_minus_beta.2 = sim.tab[,"estimate.term"]-params.tab[,"beta.2"], 
                        beta.2.star_minus_beta.2 = lfp.tab[,"lfp beta.2*"]-params.tab[,"beta.2"],
                        se.beta.2.est = sim.tab[,"robustse.estimate.term"],
                        rp.2 = sim.tab[,"rp.term"]) 
values.table.3 <- data.frame(values.table.3)
values.table.3 <- rbind(values.table.3[1:12,],
                        rep(NA, ncol(values.table.3)),
                        values.table.3[13:24,])

save(values.table.3, file="../Results/values_table_3.RData")
values.table.3 <- round(values.table.3, digits=3)
write.csv2(values.table.3, file="../Results/Table_3.csv", row.names = F)
