# Supplementary material for: Marginal hazard ratio estimates in joint frailty models for heart failure trials
Source: Biom J. 2019 Jun 17;61(6):1385–401. doi: 10.1002/bimj.201800133 (PMC6899617; doi:10.1002/bimj.201800133)
Supplement: Supplementary file 1 — Supplementary Information [file BIMJ-61-1385-s001.zip › Reproducible Research/Code/functions.R]

#################################################################################################
####     Functions for dealing with marginal hazards / hazard ratios and with least          ####
####                false parameters in a joint frailty model as specified in                ####
####                        formula (6), e.g. with Z and W=Z^alpha                           ####
#################################################################################################


# ------------------------------------------------------------------------------
#                             function frailtydensity()
# ------------------------------------------------------------------------------

# The function frailtydensity() calculates the density of a gamma- or lognormal 
# distributed frailty variable Z with E(Z)=1 and Var(Z)=theta. 
#
# INPUT-PARAMETERS:
# z           = The argument of the probability density function
# theta       = Variance of the frailty-distribution
# frailtydist = Frailty-distribution (either "gamma" or "lognormal")
#
# OUTPUT:
# value of the density at point z.

frailtydensity <- function(z, theta, frailtydist){
  if(theta == 0){
    return(ifelse(z == 1, 1, 0))
  } else {
    if(frailtydist == "gamma"){
      alpha <- theta
      beta <- 1/theta
      r <- 1/gamma(beta)*1/(alpha^beta)*z^(beta-1)*exp(-1/alpha*z)
    }
    if(frailtydist == "lognormal"){
      mu <- log(1/sqrt(1+theta))
      sigma2 <- log(1+theta)
      r <- 1/sqrt(2*pi*sigma2)*1/z*exp(-(log(z)-mu)^2/(2*sigma2))
    }
    return(ifelse(z>=0, r, 0))
  }
}

# Example:
# frailtydensity(z=1, theta=1, frailtydist="gamma")


# -----------------------------------------------------------------------------
#                               function margsurv() 
# -----------------------------------------------------------------------------

# The function margsurv() calculates the marginal survival-function for the
# terminal event.
#
# INPUT-PARAMETERS:
# x             = Group-indicator, i.e. 0 (control-group) or 1 (treatment-group)
# t             = Time (can be a vector)
# beta.2        = Treatment-effect on the terminal event rate (conditional on Z)
# lambda.2,v.2  = Scale, shape-parameter of the Weibull-distributed, conditional  
#                 baseline-hazard (Z=1,x=0) of the terminal event process. The 
#                 Weibull-hazard is given by lambda*v*t^(v-1) with lambda being
#                 the scale- and v being the shape-parameter
# theta         = Variance of the frailty-distribution
# alpha         = Parameter that determines the correlation of the two processes
# frailtydist   = Frailty-distribution (either "gamma" or "lognormal")
#
# OUTPUT:
# value of the marginal survival-function for the terminal event at time point t.

margsurv <- function(x, t, beta.2, lambda.2, v.2, theta, alpha, frailtydist){
  r <- sapply(t,function(ti){
    integrand <- function(z){
      a <- exp(-(z^alpha)*exp(beta.2*x)*lambda.2*(ti^v.2))*
           frailtydensity(z=z, theta=theta, frailtydist=frailtydist)
      return(a)
    }
    if(theta == 0){
      result <- exp(-exp(beta.2*x)*lambda.2*(ti^v.2))
    } else{
      result <- integrate(integrand, lower=0, upper=Inf)$value
    }
    return(result)
  })
  return(r)
}

# Example:
# margsurv(x=0, t=2, beta.2=-0.5, lambda.2=1, v.2=1, theta=1, alpha=1.5,
#          frailtydist="gamma")


# ----------------------------------------------------------------------------
#                         function numerator.ez()
# ----------------------------------------------------------------------------

# The conditional expectation E(Z|X,D >= t) is a quotient, as shown in formula 
# (12) of the paper. The function numerator.ez() calculates the numerator of 
# E(Z|X,D>=t) 
#
# INPUT-PARAMETERS:
# x             = Group-indicator, i.e. 0 (control-group) or 1 (treatment-group)
# t             = Time (can be a vector)
# beta.2        = Treatment-effect on the terminal event rate (conditional on Z)
# lambda.2,v.2  = Scale, shape-parameter of the Weibull-distributed, conditional  
#                 baseline-hazard (Z=1,x=0) of the terminal event process. The 
#                 Weibull-hazard is given by lambda*v*t^(v-1) with lambda being
#                 the scale- and v being the shape-parameter
# theta         = Variance of the frailty-distribution
# alpha         = Parameter that determines the correlation of the two processes
# frailtydist   = Frailty-distribution (either "gamma" or "lognormal")
#
# OUTPUT:
# value of the numerator of E(Z|X,D>=t) at time point t.

numerator.ez <- function(x, t, beta.2, lambda.2, v.2, theta, alpha, frailtydist){
  r <- sapply(t,function(ti){
    integrand <- function(z){
      a <- z*exp(-(z^alpha)*exp(beta.2*x)*lambda.2*(ti^v.2))*
           frailtydensity(z=z, theta=theta, frailtydist=frailtydist)
      return(a)
    }
    if(theta == 0){
      result <- exp(-exp(beta.2*x)*lambda.2*(ti^v.2))
    } else{
      result <- integrate(integrand, lower=0, upper=Inf)$value
    }
    return(result)
  })
  return(r)
}  

# Example:
# numerator.ez(x=1, t=2, beta.2=-0.5, lambda.2=1, v.2=1, theta=1, alpha=1.5,
#              frailtydist="lognormal")


# ------------------------------------------------------------------------------
#                       function numerator.ez.alpha()
# ------------------------------------------------------------------------------

# The conditional expectation E(Z^alpha|X,D >= t) is a quotient, as shown in 
# formula (13) of the paper. The function numerator.ez.alpha() 
# calculates the numerator of E(Z^alpha|X,D>=t).
#
# INPUT-PARAMETERS:
# x             = Group-indicator, i.e. 0 (control-group) or 1 (treatment-group)
# t             = Time (can be a vector)
# beta.2        = Treatment-effect on the terminal event rate (conditional on Z)
# lambda.2,v.2  = Scale, shape-parameter of the Weibull-distributed, conditional  
#                 baseline-hazard (Z=1,x=0) of the terminal event process. The 
#                 Weibull-hazard is given by lambda*v*t^(v-1) with lambda being
#                 the scale- and v being the shape-parameter
# theta         = Variance of the frailty-distribution
# alpha         = Parameter that determines the correlation of the two processes
# frailtydist   = Frailty-distribution (either "gamma" or "lognormal")
#
# OUTPUT:
# value of the numerator of E(Z^alpha|X,D>=t)  at time point t.

numerator.ez.alpha <- function(x, t, beta.2, lambda.2, v.2, theta, alpha, frailtydist){
  r <- sapply(t,function(ti){
    integrand <- function(z){
      a <- (z^alpha)*exp(-(z^alpha)*exp(beta.2*x)*lambda.2*(ti^v.2))*
            frailtydensity(z=z, theta=theta, frailtydist=frailtydist)
      return(a)
    }
    if(theta == 0){
      result <- exp(-exp(beta.2*x)*lambda.2*(ti^v.2))
    } else{
      result <- integrate(integrand, lower=0, upper=Inf)$value
    }
    return(result)
  })
  return(r)
}  

# Example:
# numerator.ez.alpha(x=1, t=2, beta.2=-0.5, lambda.2=1, v.2=1, theta=1,
#                    alpha=1.5, frailtydis="lognormal")


# -------------------------------------------------------------------------------
#                                   function ez() 
# -------------------------------------------------------------------------------

# The function ez() calculates the conditional expectation E(Z|X,D>=t), as given
# in formula (12) of the paper
#
# INPUT-PARAMETERS:
# x             = Group-indicator, i.e. 0 (control-group) or 1 (treatment-group)
# t             = Time (can be a vector)
# beta.2        = Treatment-effect on the terminal event rate (conditional on Z)
# lambda.2,v.2  = Scale, shape-parameter of the Weibull-distributed, conditional  
#                 baseline-hazard (Z=1,x=0) of the terminal event process. The 
#                 Weibull-hazard is given by lambda*v*t^(v-1) with lambda being
#                 the scale- and v being the shape-parameter
# theta         = Variance of the frailty-distribution
# alpha         = Parameter that determines the correlation of the two processes
# frailtydist   = Frailty-distribution (either "gamma" or "lognormal")
#
# OUTPUT:
# value of E(Z|X,D>=t) at time point t.

ez <- function(x, t, beta.2, lambda.2, v.2, theta, alpha, frailtydist){
  r <- numerator.ez(x=x, t=t, beta.2=beta.2, lambda.2=lambda.2, v.2=v.2, theta=theta, 
                    alpha=alpha, frailtydist=frailtydist)/
       margsurv(x=x, t=t, beta.2=beta.2, lambda.2=lambda.2, v.2=v.2, theta=theta, 
                alpha=alpha, frailtydist=frailtydist)
  return(r)
}  

# Example:
# ez(x=1, t=1, beta.2=-0.5, lambda.2=1, v.2=1, theta=1, alpha=1.5, 
#    frailtydist="lognormal")


# -------------------------------------------------------------------------------------
#                                     function ez.alpha()
# -------------------------------------------------------------------------------------

# The function ez.alpha() calculates the conditional expectation E(Z^alpha|X,D>=t), as
# given in formula (13) for W=Z^alpha of the paper
#
# INPUT-PARAMETERS:
# x             = Group-indicator, i.e. 0 (control-group) or 1 (treatment-group)
# t             = Time (can be a vector)
# beta.2        = Treatment-effect on the terminal event rate (conditional on Z)
# lambda.2,v.2  = Scale, shape-parameter of the Weibull-distributed, conditional  
#                 baseline-hazard (Z=1,x=0) of the terminal event process. The 
#                 Weibull-hazard is given by lambda*v*t^(v-1) with lambda being
#                 the scale- and v being the shape-parameter
# theta         = Variance of the frailty-distribution
# alpha         = Parameter that determines the correlation of the two processes
# frailtydist   = Frailty-distribution (either "gamma" or "lognormal")
#
# OUTPUT:
# value of E(Z^alpha|X,D>=t) at time point t.

ez.alpha <- function(x, t, beta.2, lambda.2, v.2, theta, alpha, frailtydist){
  r <- numerator.ez.alpha(x=x, t=t, beta.2=beta.2, lambda.2=lambda.2, v.2=v.2, theta=theta, 
                         alpha=alpha, frailtydist=frailtydist)/
        margsurv(x=x, t=t, beta.2=beta.2, lambda.2=lambda.2, v.2=v.2, theta=theta, 
                 alpha=alpha, frailtydist=frailtydist)
  return(r)
}  

# Example:
# ez.alpha(x=1, t=c(1,1.5), beta.2=-0.5, lambda.2=1, v.2=1, theta=1, alpha=1.5, 
#          frailtydist="lognormal")


# ------------------------------------------------------------------------------------
#                                     function marghaz()
# ------------------------------------------------------------------------------------

# The function margHaz() calculates the marginal hazard for both endpoints, as given
# in formulas (10) and (11) of the paper
#
# INPUT-PARAMETERS:
# x             = Group-indicator, i.e. 0 (control-group) or 1 (treatment-group)
# t             = Time (can be a vector)
# beta.1        = Treatment-effect on the terminal event rate (conditional on Z)
# beta.2        = Treatment-effect on the terminal event rate (conditional on Z)
# lambda.1,v.1  = Scale, shape-parameter of the Weibull-distributed, conditional  
#                 baseline-hazard (Z=1,x=0) of the recurrent event process. The 
#                 Weibull-hazard is given by lambda*v*t^(v-1) with lambda being
#                 the scale- and v being the shape-parameter
# lambda.2,v.2  = Scale, shape-parameter of the Weibull-distributed, conditional  
#                 baseline-hazard (Z=1,x=0) of the terminal event process. The 
#                 Weibull-hazard is given by lambda*v*t^(v-1) with lambda being
#                 the scale- and v being the shape-parameter
# theta         = Variance of the frailty-distribution
# alpha         = Parameter that determines the correlation of the two processes
# frailtydist   = Frailty-distribution (either "gamma" or "lognormal")
# type          = Either "rec" for the recurrent event hazard or "term" for the 
#                 terminal event hazard
#
# OUTPUT:
# value of the marginal recurrent or terminal event hazard at time point t.

margHaz <- function(x, t, beta.1, beta.2, lambda.1, v.1, lambda.2, v.2, theta, 
                    alpha, frailtydist, type){
  if(type=="rec"){
    Haz <- lambda.1*v.1*t^(v.1-1)*exp(beta.1*x)*
           ez(x=x, t=t, beta.2=beta.2, lambda.2=lambda.2, v.2=v.2, theta=theta, 
              alpha=alpha, frailtydist=frailtydist)
  }
  else{
    Haz <- lambda.2*v.2*t^(v.2-1)*exp(beta.2*x)*
           ez.alpha(x=x, t=t, beta.2=beta.2, lambda.2=lambda.2, v.2=v.2, 
                    theta=theta, alpha=alpha, frailtydist=frailtydist)
  }
  return(Haz)
}

# Example:
# margHaz(x=0, t=seq(0,2,0.01), beta.1=-0.3, beta.2=-0.3,lambda.1=1, v.1=0.5, 
#         lambda.2=1, v.2=1, theta=1, alpha=1.5, frailtydist="lognormal", type="rec")


# -------------------------------------------------------------------------------
#                             function margHR()
# -------------------------------------------------------------------------------

# The funktion margHR() calculates the marginal hazard ratio for both endpoints, 
# as given in formulas (14) and (15) of the paper
#
# INPUT-PARAMETERS:
# t             = Time (can be a vector)
# beta.1        = Treatment-effect on the terminal event rate (conditional on Z)
# beta.2        = Treatment-effect on the terminal event rate (conditional on Z)
# lambda.2,v.2  = Scale, shape-parameter of the Weibull-distributed, conditional  
#                 baseline-hazard (Z=1,x=0) of the terminal event process. The 
#                 Weibull-hazard is given by lambda*v*t^(v-1) with lambda being
#                 the scale- and v being the shape-parameter
# theta         = Variance of the frailty-distribution
# alpha         = Parameter that determines the correlation of the two processes
# frailtydist   = Frailty-distribution (either "gamma" or "lognormal")
# type          = Either "rec" for the recurrent event hazard or "term" for the 
#                 terminal event hazard
#
# OUTPUT:
# value of the marginal recurrent or terminal event hazard ratio at time point t.

margHR <- function(t, beta.1, beta.2, lambda.2, v.2, theta, alpha, frailtydist, type){
  if(type=="rec"){
    Ratio <- exp(beta.1)*ez(x=1, t=t, beta.2=beta.2, lambda.2=lambda.2, v.2=v.2, 
                            theta=theta, alpha=alpha, frailtydist=frailtydist)/
                         ez(x=0, t=t, beta.2=beta.2, lambda.2=lambda.2, v.2=v.2, 
                            theta=theta, alpha=alpha, frailtydist=frailtydist)
  }
  else{
    Ratio <- exp(beta.2)*ez.alpha(x=1, t=t, beta.2=beta.2, lambda.2=lambda.2, v.2=v.2, 
                                 theta=theta, alpha=alpha, frailtydist=frailtydist)/
                         ez.alpha(x=0, t=t, beta.2=beta.2, lambda.2=lambda.2, v.2=v.2, 
                                 theta=theta, alpha=alpha, frailtydist=frailtydist)
  }
  return(Ratio)
}

# Example:
# margHR(t=c(1,1.5), beta.1=-0.3, beta.2=-0.3, lambda.2=1, v.2=1, theta=1, alpha=1.5, 
#        frailtydist="lognormal", type="rec")


# ---------------------------------------------------------------------------------------
#                                   function cens()
# ---------------------------------------------------------------------------------------

# The function cens() returns the value of the survival function for censoring. 
# The censoring distribution is a two-component-mixture of a uniform distribution 
# on [0,FU] (cumulative probability cens.prob) and administrative censoring at FU, 
# e.g. a one-point-distribution with point mass FU (probability 1-cens.prob).
#
# INPUT-PARAMETERS:
# t         = Time (can be a vector)
# FU        = Maximum-length of the Follow-Up
# cens.prob = Probability for random censoring 
#
# OUTPUT:
# value of the survival function for censoring at time point t.

cens <- function(t, FU, cens.prob){
  result <-  sapply(t,function(ti){
    slope <- cens.prob/FU
    resulti <- ifelse(ti < FU, 1-slope*ti, 0)
    return(resulti)
  })
  return(result)
}

# Example:
# cens(t=1.5, FU=2, cens.prob=0.4)


# -----------------------------------------------------------------------------------------
#                                    function y()        
# -----------------------------------------------------------------------------------------

# The function y specifies the joint probability for 
# - being allocated in group x in {0,1} 
# - not yet being censored at time point t
# - not yet having had the terminal event at time point t
# as given in formula (20) of the paper
#
# INPUT-PARAMETERS:
# x             = Group-indicator, i.e. 0 (control-group) or 1 (treatment-group)
# prob.x        = Probability to be allocated in the treatment group 
# t             = Time (can be a vector)
# beta.2        = Treatment-effect on the terminal event rate (conditional on Z)
# lambda.2,v.2  = Scale, shape-parameter of the Weibull-distributed, conditional  
#                 baseline-hazard (Z=1,x=0) of the terminal event process. The 
#                 Weibull-hazard is given by lambda*v*t^(v-1) with lambda being
#                 the scale- and v being the shape-parameter
# theta         = Variance of the frailty-distribution
# alpha         = Parameter that determines the correlation of the two processes
# frailtydist   = Frailty-distribution (either "gamma" or "lognormal")
# FU            = Maximum-length of the Follow-Up
# cens.prob     = Probability for random censoring
#
# OUTPUT:
# Joint probability for being allocated in group x in {0,1}, 
# not yet being censored at time point t and not yet 
# having had the terminal event at time point t.

y <- function(x, prob.x, t, beta.2, lambda.2, v.2, theta, alpha, frailtydist, 
              FU, cens.prob){
  result <- sapply(t, function(ti){
    surviv <- margsurv(x=x, t=ti, beta.2=beta.2, lambda.2=lambda.2, v.2=v.2, 
                       theta=theta, alpha=alpha, frailtydist=frailtydist)
    censor <- cens(t=ti, FU=FU, cens.prob=cens.prob)
    resulti <- ifelse(x==1, prob.x*surviv*censor, (1-prob.x)*surviv*censor)
    return(resulti)
  })
  return(result)
}

# Example:
# y(x=1, prob.x=0.5, t=c(1,1.5), beta.2=-0.3, lambda.2=1.2, v.2=1.5, theta=1, 
#   alpha=1.5, frailtydist="lognormal", FU=2, cens.prob=0.3)


# ------------------------------------------------------------------------------------
#                                 function integrand()
# ------------------------------------------------------------------------------------

# The function integrand() calculates the value of the integrand that is given in
# the least-false-parameter-equation (19).
#
# INPUT-PARAMETERS:
# t             = Time (can be a vector)
# beta          = This is the parameter, with regard to which the root of the 
#                 least-false-parameter-equation is searched 
# prob.x        = Probability to be allocated in the treatment group 
# beta.1        = Treatment-effect on the terminal event rate (conditional on Z)
# beta.2        = Treatment-effect on the terminal event rate (conditional on Z)
# lambda.1,v.1  = Scale, shape-parameter of the Weibull-distributed, conditional  
#                 baseline-hazard (Z=1,x=0) of the recurrent event process. The 
#                 Weibull-hazard is given by lambda*v*t^(v-1) with lambda being
#                 the scale- and v being the shape-parameter
# lambda.2,v.2  = Scale, shape-parameter of the Weibull-distributed, conditional  
#                 baseline-hazard (Z=1,x=0) of the terminal event process. The 
#                 Weibull-hazard is given by lambda*v*t^(v-1) with lambda being
#                 the scale- and v being the shape-parameter
# theta         = Variance of the frailty-distribution
# alpha         = Parameter that determines the correlation of the two processes
# frailtydist   = Frailty-distribution (either "gamma" or "lognormal")
# FU            = Maximum-length of the Follow-Up
# cens.prob     = Probability for random censoring 
# type          = Either "rec" for the recurrent event hazard or "term" for the terminal 
#                 event hazard
#
# OUTPUT:
# value of the integrand that is given in the least-false-parameter-equation (19).

integrand <- function(t, beta, prob.x, beta.1, beta.2, lambda.1, v.1, lambda.2, v.2, 
                      theta, alpha, frailtydist, FU, cens.prob, type){
  y0  <- y(x=0, prob.x=prob.x, t=t, beta.2=beta.2, lambda.2=lambda.2, v.2=v.2, 
           theta=theta, alpha=alpha, frailtydist=frailtydist, FU=FU, cens.prob=cens.prob)
  y1  <- y(x=1, prob.x=prob.x, t=t, beta.2=beta.2, lambda.2=lambda.2, v.2=v.2, 
           theta=theta, alpha=alpha, frailtydist=frailtydist, FU=FU, cens.prob=cens.prob)
  mh0 <- margHaz(x=0, t=t, beta.1=beta.1, beta.2=beta.2, lambda.1=lambda.1, v.1=v.1, 
                 lambda.2=lambda.2, v.2=v.2, theta=theta, alpha=alpha, 
                 frailtydist=frailtydist, type=type)
  mh1 <- margHaz(x=1, t=t, beta.1=beta.1, beta.2=beta.2, lambda.1=lambda.1, v.1=v.1, 
                 lambda.2=lambda.2, v.2=v.2, theta=theta, alpha=alpha, 
                 frailtydist=frailtydist, type=type)
  w <- ((y0*y1)/(y0+y1*exp(beta)))*(mh1 - exp(beta)*mh0)
  return(w)
}

# Example:
# integrand(t=c(1,1.5), beta=0.2, prob.x=0.5, beta.1=-0.9, beta.2=-0.3, lambda.1=0.9, 
#           v.1=1, lambda.2=1.2, v.2=1.5, theta=1, alpha=1.5, frailtydist="lognormal", 
#           FU=2, cens.prob=0.3, type="rec")


# --------------------------------------------------------------------------------------------
#                                 function integralfunction()
# --------------------------------------------------------------------------------------------

# The function integralfunction() calculates the value of the integralfunction 
# that is given in formula (19).
#
# INPUT-PARAMETERS:
# beta          = This is the parameter, with regard to which the root of the 
#                 least-false-parameter-equation is searched 
# prob.x        = Probability to be allocated in the treatment group 
# beta.1        = Treatment-effect on the terminal event rate (conditional on Z)
# beta.2        = Treatment-effect on the terminal event rate (conditional on Z)
# lambda.1,v.1  = Scale, shape-parameter of the Weibull-distributed, conditional  
#                 baseline-hazard (Z=1,x=0) of the recurrent event process. The 
#                 Weibull-hazard is given by lambda*v*t^(v-1) with lambda being
#                 the scale- and v being the shape-parameter
# lambda.2,v.2  = Scale, shape-parameter of the Weibull-distributed, conditional  
#                 baseline-hazard (Z=1,x=0) of the terminal event process. The 
#                 Weibull-hazard is given by lambda*v*t^(v-1) with lambda being
#                 the scale- and v being the shape-parameter
# theta         = Variance of the frailty-distribution
# alpha         = Parameter that determines the correlation of the two processes
# frailtydist   = Frailty-distribution (either "gamma" or "lognormal")
# FU            = Maximum-length of the Follow-Up
# cens.prob     = Probability for random censoring 
# type          = Either "rec" for the recurrent event hazard or "term" for the terminal 
#                 event hazard
# reltol        = Specifies the relative tolerance for numerical integral-approximation. 
#                 A reltol=3 means, that the calculated value does not deviates more 
#                 than the 10^(-3)-fold from the true value
#
# OUTPUT:
# value of the integralfunction that is given in formula (19).

integralfunction <- function(beta, prob.x, beta.1, beta.2, lambda.1, v.1, lambda.2, v.2, 
                             theta, alpha, frailtydist, FU, cens.prob, type, reltol){
  integral.value <- integrate(f=integrand, lower=0, upper=FU, beta=beta, prob.x=prob.x, 
                              beta.1=beta.1, beta.2=beta.2, lambda.1=lambda.1, v.1=v.1, 
                              lambda.2=lambda.2, v.2=v.2, theta=theta, alpha=alpha, 
                              frailtydist=frailtydist, FU=FU, cens.prob=cens.prob, 
                              type=type, rel.tol = 1*10^(-reltol))
  return(integral.value$value)
}

# Example:
# integralfunction(beta=0.2, prob.x=0.5, beta.1=-0.9, beta.2=-0.3, lambda.1=0.9, v.1=1,
#                  lambda.2=1.2, v.2=1.5, theta=1, alpha=1.5, frailtydist="lognormal", 
#                  FU=2, cens.prob=0.3, type="rec", reltol=3)


# ---------------------------------------------------------------------------------------------
#                                     function lfp() 
# ---------------------------------------------------------------------------------------------

# The function lfp() calculates the least false parameter, e.g. the root of the 
# integral-function that is given in (19).
#
# INPUT-PARAMETERS:
# prob.x        = Probability to be allocated in the treatment group 
# beta.1        = Treatment-effect on the terminal event rate (conditional on Z)
# beta.2        = Treatment-effect on the terminal event rate (conditional on Z)
# lambda.1,v.1  = Scale, shape-parameter of the Weibull-distributed, conditional  
#                 baseline-hazard (Z=1,x=0) of the recurrent event process. The 
#                 Weibull-hazard is given by lambda*v*t^(v-1) with lambda being
#                 the scale- and v being the shape-parameter
# lambda.2,v.2  = Scale, shape-parameter of the Weibull-distributed, conditional  
#                 baseline-hazard (Z=1,x=0) of the terminal event process. The 
#                 Weibull-hazard is given by lambda*v*t^(v-1) with lambda being
#                 the scale- and v being the shape-parameter
# theta         = Variance of the frailty-distribution
# alpha         = Parameter that determines the correlation of the two processes
# frailtydist   = Frailty-distribution (either "gamma" or "lognormal")
# FU            = Maximum-length of the Follow-Up
# cens.prob     = Probability for random censoring 
# type          = Either "rec" for the recurrent event hazard or "term" for the terminal 
#                 event hazard
# lfp.interval  = Interval where to search for the least false parameter
#
# OUTPUT:
# A vector with two elements. Element [1] is the conditional treatment-effect, e.g.
# beta.1 or beta.2. Element [2] is the least false parameter beta.1* or beta.2*

lfp <- function(prob.x, beta.1, beta.2, lambda.1, v.1, lambda.2, v.2, theta, alpha, 
                frailtydist, FU, cens.prob, type, lfp.interval){
  rel.tol <- 10
  result <- "begin"
  while(class(result) != "numeric" & rel.tol > 0){
    result <- try(uniroot(f=integralfunction, interval=lfp.interval, prob.x=prob.x, 
                          beta.1=beta.1, beta.2=beta.2, lambda.1=lambda.1, v.1=v.1, 
                          lambda.2=lambda.2, v.2=v.2, theta=theta, alpha=alpha, 
                          frailtydist=frailtydist, FU=FU, cens.prob=cens.prob, 
                          type=type, reltol=10^(-rel.tol))$root, silent=T)
    rel.tol <- rel.tol-0.1
  }
  result <- c(ifelse(type=="rec", beta.1, beta.2),
              result)
  names(result) <- c(paste("true parameter", ifelse(type=="rec", "beta.1", "beta.2")),
                     ifelse(type=="rec", "lfp beta.1*", "lfp beta.2*"))
  return(result)
}

# Example:
# lfp(prob.x=0.5, beta.1=-1, beta.2=-0.4, lambda.1=3, v.1=0.5, lambda.2=0.178,
#     v.2=0.5, theta=1, alpha=1, frailtydist="gamma", FU=2, cens.prob=0, type="rec",
#     lfp.interval = c(-1,0))


#################################################################################################
####     Functions to simulate datasets from a joint frailty model as specified in           ####
####       formula (6) (e.g. with W=Z^alpha) which are afterwards analysed with              ####
####        marginal models, e.g. with an Andersen Gill model (recurrent events)             ####
####                               or a Cox model (terminal event)                           ####
#################################################################################################


# -----------------------------------------------------------------------------------------
#                             function ms.extension()
# -----------------------------------------------------------------------------------------

# The function ms.extension() ist re-structuring the input-dataset dat so that the 
# output-dataset can be analysed with marginal models using the coxph-function of
# the survival-package.
#
# INPUT-PARAMETERS:
# dat = Input-dataset. It contains simulated data from a joint frailty model - 
#       in later simulations dat will be the output of the function
#       simreccomp (package simrec). The dataset dat has the following structure:
#       id: ID of the patient
#       x (or x.1, x.2, etc.): covariate (or covariates) - must be either
#                              binary or continuous. Categorical covariates with
#                              more than two categories must be splitted into
#                              dummy-variables
#       zr: Frailty acting on the recurrent event rate
#       zc: Frailty acting on the terminal event rate
#       start: start of a "at risk"-interval (long format: start-stop-notation)
#       stop: stop of a "at risk"-interval (long format: start-stop-notation)
#       status: 1 (recurrent event), 2 (terminal event), 0 (censoring)
#       fu: planned follow-up-time
#       Exemplary dataset input-dataset-structure:
#       id x         zr         zc      start       stop status fu
#        1 1 0.02218770 0.02218770 0.00000000 2.00000000      0  2
#        2 0 0.07305695 0.07305695 0.00000000 1.88417330      1  2
#        2 0 0.07305695 0.07305695 1.88417330 2.00000000      0  2
#        3 0 3.03787484 3.03787484 0.00000000 0.34078256      1  2
#        3 0 3.03787484 3.03787484 0.34078256 0.34254782      1  2
#        3 0 3.03787484 3.03787484 0.34254782 0.34338376      1  2
#        3 0 3.03787484 3.03787484 0.34338376 0.42605694      2  2
#         ...
#
# OUTPUT:
# A dataset with transition-specific covariates. Exemplary output in case of a 
# single covariate:
# id  x     zr         zc        start       stop   status fu eventtype statusext x.var1.rec x.var1.term
# 1   1 0.02218770 0.02218770 0.00000000 2.00000000      0  2 recurrent         0          1           0
# 2   0 0.07305695 0.07305695 0.00000000 1.88417330      1  2 recurrent         1          0           0
# 2   0 0.07305695 0.07305695 1.88417330 2.00000000      0  2 recurrent         0          0           0
# 3   0 3.03787484 3.03787484 0.00000000 0.34078256      1  2 recurrent         1          0           0
# 3   0 3.03787484 3.03787484 0.34078256 0.34254782      1  2 recurrent         1          0           0
# 3   0 3.03787484 3.03787484 0.34254782 0.34338376      1  2 recurrent         1          0           0
# 3   0 3.03787484 3.03787484 0.34338376 0.42605694      2  2 recurrent         0          0           0
# ...
# 1   1 0.02218770 0.02218770 0.00000000 2.00000000      0  2  terminal         0          0           1
# 2   0 0.07305695 0.07305695 0.00000000 1.88417330      1  2  terminal         0          0           0
# 2   0 0.07305695 0.07305695 1.88417330 2.00000000      0  2  terminal         0          0           0
# 3   0 3.03787484 3.03787484 0.00000000 0.34078256      1  2  terminal         0          0           0
# 3   0 3.03787484 3.03787484 0.34078256 0.34254782      1  2  terminal         0          0           0
# 3   0 3.03787484 3.03787484 0.34254782 0.34338376      1  2  terminal         0          0           0
# 3   0 3.03787484 3.03787484 0.34338376 0.42605694      2  2  terminal         1          0           0
# ...

ms.extension <- function(dat){
  # One row for each event type (recurrent, terminal) that the subject is at risk
  # for in the specified time interval. The variable eventtype specifies the
  # eventtype (recurrent or terminal)
  datext<-rbind(dat,dat)
  datext$eventtype<-c(rep("recurrent",nrow(dat)),rep("terminal",nrow(dat)))
  # The variable statusext is a binary variable that specifies the reason for 
  # stopping the time interval. In rows with eventtype == "recurrent" the
  # variable statusext can be 1 (recurrent event) or 0 (censoring). In rows
  # with eventtype == "terminal" the variable statusext can be 1 (terminal event) 
  # or 0 (censoring). 
  datext$statusext<-as.numeric(c(dat$status==1,dat$status==2))
  # For a binary or continuous covariate x there are two transition-specific effects
  # (one on the recurrent, one on the terminal event rate). So transition-specific 
  # covariates (two variables: x.Var1.rec, x.Var1.term) must be constructed:
  # x.var1.rec == x if eventtype == "recurrent" and 0 otherwise
  # x.var1.term == x if eventtype == "terminal" and 0 otherwise
  vars <- grep("x", colnames(dat), value=T)
  for (i in 1:length(vars)){
    datext <- cbind(datext, datext[, vars[i]]*(datext$eventtype=="recurrent"))
    colnames(datext)[length(colnames(datext))] <- paste("x.var", i, ".rec", sep="")
    datext <- cbind(datext, datext[, vars[i]]*(datext$eventtype=="terminal"))
    colnames(datext)[length(colnames(datext))] <- paste("x.var", i, ".term", sep="")
  }
  return(datext)
}

# Example:
# library(simrec)
# data <- simreccomp(N=10,
#                    fu.min=2,
#                    fu.max=2,
#                    cens.prob = 0,
#                    dist.x = "binomial",
#                    par.x = 0.5,
#                    beta.xr = 0,
#                    beta.xc = -0.3,
#                    dist.zr = "gamma",
#                    par.zr = 1,
#                    a = 1,
#                    dist.zc = NULL,
#                    par.zc = NULL,
#                    dist.rec="weibull",
#                    par.rec=c(3,1),
#                    dist.comp="weibull",
#                    par.comp=c(0.178,1),
#                    pfree = 0,
#                    dfree = 0)
# ms.extension(dat=data)


# ---------------------------------------------------------------------------------------
#                                   function simulation()
# ---------------------------------------------------------------------------------------

# The function simulation() simulates data from a joint frailty model (i.e. W=Z^alpha) and fits 
# these data with marginal models (e.g. with an Andersen Gill model for recurrent events 
# and a Cox model for the terminal event). The function uses the function simreccomp()
# from the simrec-package and the function coxph() from the survival-package
#
# INPUT-PARAMETERS:
# nrep        = Number of repetitions in the simulation (how many datasets should 
#               be simulated)
# The remaining input-parameters correspond to those of the function simreccomp() from
# the package simrec (for detais see vignette of simrec):
# N           = Number of individuals (per dataset)
# fu.min      = Minimum length of follow-up
# fu.max      = Maximum length of follow-up. Individuals length of follow-up is 
#               generated from a uniform distribution on [fu.min, fu.max]. If 
#               fu.min=fu.max, then all individuals have a common follow-up
# cens.prob   = Gives the probability of being censored due to loss to follow-up before 
#               fu.max. For a random set of individuals defined by a B(N,cens.prob)-
#               distribution, the time to censoring is generated from a uniform 
#               distribution on [0, fu.max]. 
# dist.x      = Distribution of the covariate(s) X. If there is more than one covariate, 
#               dist.x must be a vector of distributions with one entry for each covariate. 
#               Possible values are "binomial" and "normal", default is dist.x="binomial"
# par.x       = Parameters of the covariate distribution(s). For "binomial", par.x is 
#               the probability for x=1. For "normal", par.x=c(mu, sigma) where mu is the mean 
#               and sigma is the standard deviation of a normal distribution. If one of the 
#               covariates is defined to be normally distributed, par.x must be a list, 
#               e.g. dist.x <- c("binomial", "normal") and par.x <- list(0.5, c(1,2))
# beta.xr     = Regression coefficient(s) for the covariate(s) x corresponding to the 
#               recurrent events. If there is more than one covariate, beta.xr must be 
#               a vector of coefficients with one entry for each covariate. As many 
#               covariates are generated as there are entries in beta.xr.
# beta.xc     = Regression coefficient(s) for the covariate(s) x corresponding to the 
#               terminal event. If there is more than one covariate, beta.xc must be a 
#               vector of coefficients with one entry for each covariate
# dist.zr     = Distribution of the frailty variable Z_r for the recurent events with 
#               E(Z_r)=1 and Var(Z_r)=theta_r. Possible values are "gamma" for a Gamma 
#               distributed frailty and "lognormal" for a lognormal distributed frailty
# par.zr      = Parameter theta_r for the frailty distribution: this parameter gives the 
#               variance of the frailty variable Z_r. par.zr=0, which causes Z_r=1, means 
#               no frailty effect for the recurrent events.
# dist.zc     = Distribution of the frailty variable Z_c for the terminal event with 
#               E(Z_c)=1 and Var(Z_c)=theta_c. Possible values are "gamma" for a Gamma 
#               distributed frailty and "lognormal" for a lognormal distributed frailty. 
# par.zc      = Parameter theta_c for the frailty distribution: this parameter gives the 
#               variance of the frailty variable Z_c. 
# a           = Alternatively, the frailty distribution for the terminal event can be 
#               computed through the distribution of the frailty variable Z_r by Z_c=Z_r^a.
# dist.rec    = Form of the baseline hazard function for the recurrent events. Possible 
#               values are "weibull" or "gompertz" or "lognormal" or "step".
# par.rec     = Parameters for the distribution of the recurrent event data. If 
#               dist.rec="weibull" the hazard function is
#                                           lambda_0(t)=lambda*v* t^(v - 1),
#               where lambda>0 is the scale and v>0 is the shape parameter. Then 
#               par.rec=c(lambda, v). A special case of this is the exponential distribution 
#               for v=1. If dist.rec="gompertz", the hazard function is
#                                            lambda_0(t)=lambda*exp(alpha*t),
#               where lambda>0 is the scale and alpha\in(-\infty,+\infty) is the shape parameter. 
#               Then par.rec=c(lambda, alpha). If dist.rec="lognormal", the hazard function is
#                 lambda_0(t)=[(1/(sigma*t))*phi((ln(t)-mu)/sigma)]/[Phi((-ln(t)-mu)/sigma)],
#               where phi is the probability density function and Phi is the cumulative 
#               distribution function of the standard normal distribution, mu\in(-\infty,+\infty) 
#               is a location parameter and sigma>0 is a shape parameter. Then 
#               par.rec=c(mu,sigma). Please note, that specifying dist.rec="lognormal" together 
#               with some covariates does not specify the usual lognormal model (with covariates 
#               specified as effects on the parameters of the lognormal distribution resulting 
#               in non-proportional hazards), but only defines the baseline hazard and 
#               incorporates covariate effects using the proportional hazard assumtion. 
#               If dist.rec="step" the hazard function is
#                                lambda_0(t)=a, t<=t_1, and lambda_0(t)=b, t>t_1
#               Then par.rec=c(a,b,t_1).
# dist.comp   = Form of the baseline hazard function for the terminal event. Possible 
#               values are "weibull" or "gompertz" or "lognormal" or "step" 
# par.comp    = Parameters for the distribution of the terminal event data. For more 
#               details see par.rec.
# pfree       = Probability that after experiencing an event the individual is not at 
#               risk for experiencing further events for a length of dfree time units. 
# dfree       = Length of the risk-free interval. Must be in the same time unit as fu.max. 
# mc.cores    = The function is using the mclapply() for simulation. mc.cores specifies 
#               how many cores should be used. On Windows only mc.cores=1 is possible
#
# OUTPUT:
# A list with 5 elements:
# Element 1: $Simlist 
#            List with the summary-outputs of all fitted models. Simlist[[i]]
#            is the summary of the fitted model for dataset i
# Element 2: $coefficients 
#            Named vector showing the mean estimates for the regression
#            coefficients (names x.var1.rec, x.var1.term, x.var2.rec.,...)
# Element 3: $se 
#            Named vector showing the mean estimates for the standard
#            errors (names x.var1.rec, x.var1.term, x.var2.rec.,...)
# Element 4: $robustse 
#            Named vector showing the mean estimates for the robust standard
#            errors (names x.var1.rec, x.var1.term, x.var2.rec.,...)
# Element 5: $rejprob
#            Named vector showing the fraction of rejected null hypotheses 
#            (names x.var1.rec, x.var1.term, x.var2.rec.,...)

simulation <- function(nrep, N, fu.min, fu.max, cens.prob = 0, dist.x = "binomial",
                       par.x = 0, beta.xr = 0, beta.xc = 0, dist.zr = "gamma", par.zr = 0,
                       a = NULL, dist.zc = NULL, par.zc = NULL, dist.rec, par.rec, dist.comp,
                       par.comp, pfree = 0, dfree = 0, mc.cores = mc.cores){
    Simlist <- mclapply(1:nrep, function(arg){
      # Simulate a joint frailty model dataset
      A <-  simreccomp(N=N,
                       fu.min=fu.min,
                       fu.max=fu.max,
                       cens.prob = cens.prob, 
                       dist.x = dist.x,
                       par.x = par.x,
                       beta.xr = beta.xr,
                       beta.xc = beta.xc,
                       dist.zr = dist.zr,
                       par.zr = par.zr,
                       a = a,
                       dist.zc = dist.zc,
                       par.zc = par.zc,
                       dist.rec=dist.rec,
                       par.rec=par.rec,
                       dist.comp=dist.comp,
                       par.comp=par.comp,
                       pfree = pfree, 
                       dfree = dfree) 
      # Prepare the dataset for marginal analyses
      Aext <- ms.extension(A)
      # Marginal analyses (Andersen Gill model for recurrent events, Cox model for terminal event)
      h <- grep("x.var", colnames(Aext), value=T)
      control <- coxph.control(timefix=FALSE)
      MS <- coxph(as.formula(paste("Surv(start,stop,statusext) ~ ", 
                                   paste(c(h,"strata(eventtype)", "cluster(id)"), 
                                         collapse=" + "), sep="")), 
                  data=Aext, robust=TRUE, control=control)
      smry <- summary(MS)
      return(smry$coefficients)
    }, mc.cores=mc.cores) 
  # Extract relevant informations from the fitted models 
  meancoef <- rowMeans(sapply(Simlist, function(X){return(X[,"coef"])}))
  meanse <- rowMeans(sapply(Simlist, function(X){return(X[,"se(coef)"])}))
  meanrobustse <- rowMeans(sapply(Simlist, function(X){return(X[,"robust se"])}))
  rejprob  <- apply(sapply(Simlist, function(X){return(X[,"Pr(>|z|)"])}), 1, function(ro){
    return(sum(ro<=0.05)/length(ro))})
  # Output
  return(list(Simlist=Simlist,
              coefficients=meancoef,
              se=meanse,
              robustse=meanrobustse,
              rejprob=rejprob))
}

# Example:
# library(parallel)
# library(simrec)
# library(survival)
# A <- simulation(nrep=1000,
#                 N=1000,
#                 fu.min=2,
#                 fu.max=2,
#                 cens.prob = 0,
#                 dist.x = "binomial",
#                 par.x = 0.5,
#                 beta.xr = 0,
#                 beta.xc = -0.3,
#                 dist.zr = "gamma",
#                 par.zr = 1,
#                 a = 1,
#                 dist.zc = NULL,
#                 par.zc = NULL,
#                 dist.rec="weibull",
#                 par.rec=c(3,1),
#                 dist.comp="weibull",
#                 par.comp=c(0.178,1),
#                 pfree = 0,
#                 dfree = 0,
#                 mc.cores = 1)
