# Supplementary material for: Marginal hazard ratio estimates in joint frailty models for heart failure trials
Source: Biom J. 2019 Jun 17;61(6):1385–401. doi: 10.1002/bimj.201800133 (PMC6899617; doi:10.1002/bimj.201800133)
Supplement: Supplementary file 1 — Supplementary Information [file BIMJ-61-1385-s001.zip › Reproducible Research/README.txt]

README

Source code for manuscript 
"Marginal hazard ratio estimates in joint frailty models for heart failure trials"
by Gerrit Toenges and Antje Jahn-Eimermacher.
Date: 11.04.2019

For questions, comments or remarks about the code please contact G. Toenges 
(gtoenges@uni-mainz.de).

The code has been written using
R version 3.5.1 (2018-07-02)
Platform: x86_64-pc-linux-gnu (64-bit)
Running under: Ubuntu 14.04.5 LTS

The code was run using the following packages:
	attached base packages:
	[1] parallel  stats  graphics  grDevices utils datasets methods
	[8] base
	other attached packages:
	[1] latex2exp_0.4.0 survival_2.42-6 simrec_0.1 usethis_1.4.0
	[5] devtools_2.0.1

Structure of the Reproducible-research-folder:
	- subfolder Code:
		- R-file functions.R: contains self-written
		  functions
		- R-file figures_and_tables.R: contains
		  the code for figures and tables
	- subfolder Results:
		contains all the output of the source code
		(eps-figures, csv-tables, RData-files)
	- README.txt (this file)

To reproduce the results presented in the manuscript, just run the R-file 
figures_and_tables.R, which is in the subfolder Code. All the output 
(eps-figures, csv-tables, RData-files) will be stored in the subfolder 
Results.
Note: 	- The file functions.R is not needed to be run, as it will 
  	  automatically be loaded when running figures_and_tables.R 
	  (by using the source()-command)
	- The code makes use of parallel computation (i.e. using the mclapply()-
	  function of the parallel-package with 12 cores)
	- Running-time of the code is approximately 11.09 hours
	 
