# Supplementary material for: Marginal hazard ratio estimates in joint frailty models for heart failure trials
Source: Biom J. 2019 Jun 17;61(6):1385–401. doi: 10.1002/bimj.201800133 (PMC6899617; doi:10.1002/bimj.201800133)
Supplement: Supplementary file 1 — Supplementary Information [file BIMJ-61-1385-s001.zip › Reproducible Research/Results/Table_1.csv]

	Placebo	Candesartan	Marginal.HR	Conditional.HR
Number of patients	1509	1514
Total follow-up years	4374,03	4424,62
Number of CV deaths	170	170	0.99 (0.80,1.22)	0.96 (0.73,1.26)
Total number of heart failure hospitalisations	547	392	0.71 (0.57,0.88)	0.69 (0.55,0.85)
