# Supplementary material for: Marginal hazard ratio estimates in joint frailty models for heart failure trials
Source: Biom J. 2019 Jun 17;61(6):1385–401. doi: 10.1002/bimj.201800133 (PMC6899617; doi:10.1002/bimj.201800133)
Supplement: Supplementary file 1 — Supplementary Information [file BIMJ-61-1385-s001.zip › Reproducible Research/Results/Table_2.csv]

theta	alpha	exp.beta.1	exp.beta.2	lambda.1	lambda.2	exp.beta.1.star	exp.beta.2.star
0	0,8	0,69	0,96	0,125	0,039	0,69	0,96
1	0,8	0,69	0,96	0,125	0,039	0,6912	0,9613
2	0,8	0,69	0,96	0,125	0,039	0,6921	0,9624
3	0,8	0,69	0,96	0,125	0,039	0,6929	0,9633
4	0,8	0,69	0,96	0,125	0,039	0,6936	0,9641
5	0,8	0,69	0,96	0,125	0,039	0,6942	0,9648
