# Supplementary material for: Marginal hazard ratio estimates in joint frailty models for heart failure trials
Source: Biom J. 2019 Jun 17;61(6):1385–401. doi: 10.1002/bimj.201800133 (PMC6899617; doi:10.1002/bimj.201800133)
Supplement: Supplementary file 1 — Supplementary Information [file BIMJ-61-1385-s001.zip › Reproducible Research/Results/Table_3.csv]

beta.1	beta.2	theta	beta.1.est_minus_beta.1	beta.1.star_minus_beta.1	se.beta.1.est	rp.1	beta.2.est_minus_beta.2	beta.2.star_minus_beta.2	se.beta.2.est	rp.2
0	-0,5	1	0,045	0,045	0,07	0,1	0,037	0,036	0,139	0,912
0	-0,5	2	0,076	0,077	0,094	0,13	0,063	0,063	0,147	0,85
0	0	1	0	0	0,071	0,052	0,002	0	0,125	0,053
0	0	2	-0,001	0	0,094	0,049	0,001	0	0,132	0,051
0	0,5	1	-0,066	-0,067	0,072	0,155	-0,053	-0,055	0,115	0,974
0	0,5	2	-0,111	-0,111	0,094	0,224	-0,089	-0,092	0,122	0,927
-0,5	-0,5	1	0,043	0,045	0,072	1	0,034	0,036	0,14	0,916
-0,5	-0,5	2	0,077	0,077	0,095	0,994	0,063	0,063	0,147	0,85
-0,5	0	1	-0,002	0	0,073	1	-0,001	0	0,125	0,048
-0,5	0	2	0	0	0,096	0,999	0,001	0	0,132	0,051
-0,5	0,5	1	-0,068	-0,067	0,074	1	-0,054	-0,055	0,115	0,976
-0,5	0,5	2	-0,111	-0,11	0,096	1	-0,091	-0,092	0,122	0,92
NA	NA	NA	NA	NA	NA	NA	NA	NA	NA	NA
0	-0,5	1	0,029	0,029	0,069	0,073	0,037	0,036	0,139	0,912
0	-0,5	2	0,049	0,05	0,092	0,086	0,063	0,063	0,147	0,85
0	0	1	0,001	0	0,069	0,052	0,002	0	0,125	0,053
0	0	2	-0,001	0	0,091	0,048	0,001	0	0,132	0,051
0	0,5	1	-0,041	-0,043	0,069	0,097	-0,053	-0,055	0,115	0,974
0	0,5	2	-0,07	-0,07	0,091	0,121	-0,089	-0,092	0,122	0,927
-0,5	-0,5	1	0,028	0,029	0,07	1	0,034	0,036	0,14	0,916
-0,5	-0,5	2	0,049	0,05	0,093	0,998	0,063	0,063	0,147	0,85
-0,5	0	1	-0,001	0	0,071	1	-0,001	0	0,125	0,048
-0,5	0	2	0	0	0,093	1	0,001	0	0,132	0,051
-0,5	0,5	1	-0,043	-0,043	0,071	1	-0,054	-0,055	0,115	0,976
-0,5	0,5	2	-0,069	-0,07	0,093	1	-0,091	-0,092	0,122	0,92
